# Supplementary material for: Sustained Microglial Activation Promotes Synaptic Loss and Neuronal Dysfunction after Recovery from ZIKV Infection
Source: Int J Mol Sci. 2024 Aug 30;25(17):9451. doi: 10.3390/ijms25179451 (PMC11394746; doi:10.3390/ijms25179451)
Supplement: Supplementary file 1 [file ijms-25-09451-s001.zip]

Archive with 1 entries (1 files):
- ijms-3137124-supplementary.pdf
